# Supplementary material for: ETV4 promotes breast cancer cell stemness by activating glycolysis and CXCR4-mediated sonic Hedgehog signaling
Source: Cell Death Discov. 2021 May 29;7:126. doi: 10.1038/s41420-021-00508-x (PMC8164634; doi:10.1038/s41420-021-00508-x)
Supplement: Supplementary file 6 — Supplementary Table 1 [file 41420_2021_508_MOESM6_ESM.xlsx]

## Sheet: Sheet1
Supplementary Table 1. Primer sequences for qRT-PCR
Gene	Forward (5'-3')	Reverse (5'-3')
ETV1	GGCCCCAGGCAGTTTTATGAT	GATCCTCGCCGTTGGTATGT
ETV4	GATGAAAGCCGGATACTTGGAC	TTCGCGCAAGCTCCCATTT
ETV5	CAGTCAACTTCAAGAGGCTTGG	TGCTCATGGCTACAAGACGAC
SLC2A1	ATTGGCTCCGGTATCGTCAAC	GCTCAGATAGGACATCCAGGGTA
SLC2A4	ATCCTTGGACGATTCCTCATTGG	CAGGTGAGTGGGAGCAATCT
HK2	TTGACCAGGAGATTGACATGGG	CAACCGCATCAGGACCTCA
GPI	CCGCGTCTGGTATGTCTCC	CCTGGGTAGTAAAGGTCTTGGA
PFKL	GTACCTGGCGCTGGTATCTG	CCTCTCACACATGAAGTTCTCC
PFKFB3	ATTGCGGTTTTCGATGCCAC	GCCACAACTGTAGGGTCGT
ALDOA	ATGCCCTACCAATATCCAGCA	GCTCCCAGTGGACTCATCTG
GAPDH	ACAACTTTGGTATCGTGGAAGG	GCCATCACGCCACAGTTTC
PGK1	GAACAAGGTTAAAGCCGAGCC	GTGGCAGATTGACTCCTACCA
PGM1	AGCATTCCGTATTTCCAGCAG	GCCAGTTGGGGTCTCATACAAA
ENO1	GCCGTGAACGAGAAGTCCTG	ACGCCTGAAGAGACTCGGT
ENO2	CCGGGAACTCAGACCTCATC	CTCTGCACCTAGTCGCATGG
PKM	ATGTCGAAGCCCCATAGTGAA	TGGGTGGTGAATCAATGTCCA
LDHA	ATGGCAACTCTAAAGGATCAGC	CCAACCCCAACAACTGTAATCT
PDK1	CTGTGATACGGATCAGAAACCG	TCCACCAAACAATAAAGAGTGCT
NANOG	TTTGTGGGCCTGAAGAAAACT	AGGGCTGTCCTGAATAAGCAG
POU5F1	CTTGAATCCCGAATGGAAAGGG	GTGTATATCCCAGGGTGATCCTC
CXCR4	ACTACACCGAGGAAATGGGCT	CCCACAATGCCAGTTAAGAAGA
GLI1	AGCGTGAGCCTGAATCTGTG	CAGCATGTACTGGGCTTTGAA
β-actin	CATGTACGTTGCTATCCAGGC	CTCCTTAATGTCACGCACGAT
